# Supplementary material for: Microarray Analysis of Gene Expression in Saccharomyces cerevisiae kap108Δ Mutants upon Addition of Oxidative Stress
Source: G3 (Bethesda). 2016 Feb 17;6(4):1131–9. doi: 10.1534/g3.116.027011 (PMC4825647; doi:10.1534/g3.116.027011)
Supplement: Supporting Information [file supp_g3.116.027011_FigureS3.zip]

Archive with 1 entries (1 files):
- Supplementary Figure S3.pdf
