# Supplementary material for: Microarray Analysis of Gene Expression in Saccharomyces cerevisiae kap108Δ Mutants upon Addition of Oxidative Stress
Source: G3 (Bethesda). 2016 Feb 17;6(4):1131–9. doi: 10.1534/g3.116.027011 (PMC4825647; doi:10.1534/g3.116.027011)
Supplement: Supporting Information [file supp_g3.116.027011_FigureS4.xlsx]

## Sheet: UpUpUp
UpUpUp
NO GENES

## Sheet: UpUpNc
UpUpNc
Gene_Name	fc_t0	fc_t10	fc_t60	fc_t120	ratio0_to_0	ratio10_to_0	ratio60_to_0	ratio120_to_0	ratio1	ratio2	ratio3
YBL029W	1.35559	1.89996	2.48873	2.40245	1	1.40157	1.8359	1.77225	1.40157	1.30988	0.965331
YGL230C	1.38543	1.68033	2.28908	2.39372	1	1.21286	1.65225	1.72778	1.21286	1.36228	1.04571
YPL014W	0.779679	0.970678	1.26072	1.25518	1	1.24497	1.61698	1.60987	1.24497	1.29881	0.995604
						Most Notable GO Groups:
						NA
						See the full chart HERE

## Sheet: UpUpDn
UpUpDn
Gene_Name	fc_t0	fc_t10	fc_t60	fc_t120	ratio0_to_0	ratio10_to_0	ratio60_to_0	ratio120_to_0	ratio1	ratio2	ratio3
CWC25	1.19251	1.80087	2.226	0.907037	1	1.51016	1.86666	0.760614	1.51016	1.23607	0.407474
FLO9	1.13467	1.38746	1.83065	1.06986	1	1.22279	1.61338	0.94288	1.22279	1.31943	0.584413
IRC23	1.17635	1.41465	2.39908	1.13989	1	1.20257	2.03942	0.969001	1.20257	1.69589	0.475135
MIP6	1.57757	2.32815	2.9384	0.753091	1	1.47578	1.86261	0.477373	1.47578	1.26212	0.256293
MPC54	1.12752	1.49131	2.33355	1.17553	1	1.32265	2.06963	1.04258	1.32265	1.56476	0.503752
MTH1	1.41588	2.20635	2.85725	1.2702	1	1.55829	2.018	0.897107	1.55829	1.29501	0.444553
MUM3	1.40426	2.02292	2.55788	1.63044	1	1.44056	1.82151	1.16107	1.44056	1.26445	0.637419
OCA5	1.03198	1.25816	1.68271	0.883783	1	1.21917	1.63057	0.856399	1.21917	1.33744	0.525213
PET117	0.998278	1.20501	1.67727	0.86163	1	1.20709	1.68017	0.863117	1.20709	1.39192	0.513708
RGS2	0.690269	0.949428	1.35664	0.557573	1	1.37545	1.96538	0.807763	1.37545	1.42891	0.410995
YDL183C	0.901494	1.14046	1.55519	1.21769	1	1.26508	1.72512	1.35074	1.26508	1.36365	0.782984
YIR042C	0.72415	1.07962	1.36126	0.828228	1	1.49088	1.87981	1.14372	1.49088	1.26087	0.608425
YJR012C	1.02828	1.24405	1.65608	1.21551	1	1.20984	1.61053	1.18208	1.20984	1.33119	0.733971
YNR071C	1.3154	1.67761	2.26907	1.70084	1	1.27536	1.725	1.29302	1.27536	1.35256	0.749576
YOR152C	0.811808	1.02779	1.60338	0.948576	1	1.26604	1.97507	1.16847	1.26604	1.56003	0.59161
						Most Notable GO Groups:
						Ascospore Wall Assembly (p<1E-4) [2 GENES]
						See the full chart HERE

## Sheet: UpNcUp
UpNcUp
Gene_Name	fc_t0	fc_t10	fc_t60	fc_t120	ratio0_to_0	ratio10_to_0	ratio60_to_0	ratio120_to_0	ratio1	ratio2	ratio3
DIP5	0.732366	0.894505	0.808537	1.12484	1	1.22139	1.10401	1.5359	1.22139	0.903893	1.3912
FMP48	0.600662	0.728949	0.657849	1.0037	1	1.21358	1.09521	1.67098	1.21358	0.902462	1.52572
GAS4	0.74885	0.932201	0.894637	1.78166	1	1.24484	1.19468	2.37919	1.24484	0.959704	1.99149
GSY1	1.02438	1.46363	1.42814	1.75159	1	1.42879	1.39415	1.7099	1.42879	0.975756	1.22648
HMS1	0.648144	0.824202	0.698518	1.00793	1	1.27163	1.07772	1.5551	1.27163	0.847509	1.44295
HXT14	0.676661	0.886111	0.734769	1.66854	1	1.30954	1.08587	2.46585	1.30954	0.829206	2.27084
HXT5	0.60533	0.899783	0.732435	0.925014	1	1.48643	1.20998	1.52811	1.48643	0.814013	1.26293
INH1	0.392427	0.516379	0.506245	0.895059	1	1.31586	1.29004	2.28083	1.31586	0.980375	1.76804
LEE1	0.681536	0.898915	0.729743	1.54059	1	1.31895	1.07073	2.26047	1.31895	0.811804	2.11114
MFA2	0.760714	0.973336	0.819278	1.5592	1	1.2795	1.07698	2.04965	1.2795	0.841722	1.90314
MGA1	0.674173	0.879166	0.805864	1.45299	1	1.30407	1.19534	2.15522	1.30407	0.916623	1.80302
NDE2	0.625195	0.757348	0.734954	1.00946	1	1.21138	1.17556	1.61464	1.21138	0.970432	1.37351
PCH2	0.700628	0.901575	0.732436	1.10509	1	1.28681	1.0454	1.57728	1.28681	0.812396	1.50879
SPS1	0.99428	1.2182	1.02834	1.57671	1	1.22521	1.03426	1.58578	1.22521	0.844149	1.53325
ULI1	0.938494	1.32944	1.17835	1.46356	1	1.41657	1.25557	1.55948	1.41657	0.886345	1.24205
YDL199C	0.599547	0.85348	0.839262	1.11873	1	1.42354	1.39983	1.86596	1.42354	0.983341	1.333
YGL015C	0.806641	0.995431	0.848672	1.53517	1	1.23404	1.05211	1.90317	1.23404	0.852567	1.80892
YHR210C	0.594948	0.807146	0.768188	1.67566	1	1.35667	1.29119	2.81647	1.35667	0.951734	2.18131
YIL054W	0.686459	0.872777	0.732316	1.37936	1	1.27142	1.0668	2.00939	1.27142	0.839065	1.88356
YMR206W	0.682438	0.903967	0.733146	1.48868	1	1.32461	1.0743	2.18142	1.32461	0.811031	2.03054
YNL146W	0.689525	0.848031	0.734534	2.53177	1	1.22988	1.06528	3.67177	1.22988	0.866164	3.44678
						Most Notable GO Groups:
						Transmembrane Transport (p<0.001) [4 GENES]
						See the full chart HERE

## Sheet: UpNcNc
UpNcNc
Gene_Name	fc_t0	fc_t10	fc_t60	fc_t120	ratio0_to_0	ratio10_to_0	ratio60_to_0	ratio120_to_0	ratio1	ratio2	ratio3
ECM27	0.725372	0.889367	0.963979	1.03818	1	1.22608	1.32894	1.43124	1.22608	1.08389	1.07698
GAL3	0.72145	0.875032	1.01057	0.832351	1	1.21288	1.40075	1.15372	1.21288	1.15489	0.823646
MRPL25	0.664745	0.947918	1.04985	0.842655	1	1.42599	1.57933	1.26764	1.42599	1.10753	0.802643
POX1	0.614528	0.760172	0.736263	0.867078	1	1.237	1.19809	1.41097	1.237	0.968548	1.17768
SPO16	0.571389	0.710028	0.810833	0.826233	1	1.24264	1.41906	1.44601	1.24264	1.14197	1.01899
SPS4	0.708226	0.86807	0.939224	1.07843	1	1.2257	1.32617	1.52272	1.2257	1.08197	1.14822
YNL018C	0.388959	0.626969	0.666269	0.615902	1	1.61192	1.71295	1.58346	1.61192	1.06268	0.924405
ZIP2	0.623967	0.89624	0.731116	0.673238	1	1.43636	1.17172	1.07896	1.43636	0.81576	0.920835
						Most Notable GO Groups:
						Meiosis (p<1E-5) [3 GENES]
						Ascospore Formation (p<1E-4) [2 GENES]
						See the full chart HERE

## Sheet: UpNcDn
UpNcDn
Gene_Name	fc_t0	fc_t10	fc_t60	fc_t120	ratio0_to_0	ratio10_to_0	ratio60_to_0	ratio120_to_0	ratio1	ratio2	ratio3
ARG3	1.68864	2.08104	2.17319	0.976056	1	1.23238	1.28695	0.578013	1.23238	1.04428	0.449135
CMR3	1.34641	2.11113	2.42818	1.2786	1	1.56797	1.80345	0.949635	1.56797	1.15018	0.526567
FIG1	10.9175	13.1522	12.7602	3.62874	1	1.20469	1.16878	0.332377	1.20469	0.970193	0.28438
FIG2	2.4978	3.15883	2.69153	1.07355	1	1.26465	1.07756	0.429798	1.26465	0.852064	0.398863
FMP33	1.12833	1.61909	1.90428	1.09083	1	1.43495	1.6877	0.966771	1.43495	1.17614	0.572832
HUG1	2.18357	2.66479	2.66429	1.28604	1	1.22038	1.22015	0.588961	1.22038	0.999812	0.482694
HXT4	1.23036	1.65677	1.81608	1.33608	1	1.34658	1.47606	1.08593	1.34658	1.09616	0.735696
IRC4	0.817969	1.10658	1.25065	0.913278	1	1.35284	1.52897	1.11652	1.35284	1.13019	0.730244
MRPL33	0.85348	1.07406	1.23909	0.897535	1	1.25844	1.45181	1.05162	1.25844	1.15366	0.72435
MSH4	1.25538	2.32808	2.57855	1.61468	1	1.85448	2.054	1.28621	1.85448	1.10759	0.626196
SMD2	1.05408	1.37071	1.60435	0.937753	1	1.30039	1.52204	0.889646	1.30039	1.17045	0.584508
STE2	5.97811	11.7709	10.2345	1.83343	1	1.969	1.71199	0.30669	1.969	0.869473	0.179142
STR3	1.53423	2.76246	2.87843	0.539422	1	1.80055	1.87614	0.351592	1.80055	1.04198	0.187402
YDL009C	0.991424	1.19245	1.42694	1.01511	1	1.20277	1.43929	1.02389	1.20277	1.19665	0.711386
YFR012W-A	1.93256	3.01537	2.68939	1.83138	1	1.5603	1.39162	0.947645	1.5603	0.891895	0.680964
YGL010W	0.921015	1.28784	1.50324	1.01567	1	1.39829	1.63216	1.10277	1.39829	1.16726	0.675654
YOR012W	1.53973	2.19233	2.05147	1.3054	1	1.42384	1.33236	0.847807	1.42384	0.935749	0.636321
						Most Notable GO Groups:
						Cytogamy (p<1E-8) [3 GENES--FIG1, FIG2, STE2]
						See the full chart HERE

## Sheet: UpDnUp
UpDnUp
Gene_Name	fc_t0	fc_t10	fc_t60	fc_t120	ratio0_to_0	ratio10_to_0	ratio60_to_0	ratio120_to_0	ratio1	ratio2	ratio3
ADH7	0.750878	1.19856	0.780645	1.4877	1	1.59622	1.03964	1.98128	1.59622	0.651316	1.90574
GLO4	0.599742	0.850992	0.668023	1.10843	1	1.41893	1.11385	1.84817	1.41893	0.784993	1.65927
GPX1	0.694674	0.894617	0.648191	1.19245	1	1.28782	0.933086	1.71656	1.28782	0.724545	1.83966
HSP12	0.170378	0.229211	0.145969	0.719209	1	1.34531	0.856739	4.22126	1.34531	0.636835	4.92712
MOH1	0.842765	1.10172	0.724825	1.22055	1	1.30727	0.860056	1.44827	1.30727	0.657904	1.68392
MRK1	1.28946	1.93707	1.31052	2.08609	1	1.50223	1.01633	1.6178	1.50223	0.676549	1.5918
MUP3	1.01654	1.29994	0.459244	1.21083	1	1.27879	0.451773	1.19113	1.27879	0.353281	2.63656
RGI1	1.00425	1.20741	0.62702	2.29911	1	1.20229	0.624364	2.28937	1.20229	0.519311	3.66673
RTC3	0.753654	0.998115	0.554593	1.36854	1	1.32437	0.735871	1.81588	1.32437	0.55564	2.46765
SOL4	0.734515	0.983951	0.36702	1.04208	1	1.33959	0.499677	1.41873	1.33959	0.373007	2.83929
TMA10	0.713547	1.0694	0.303251	1.78587	1	1.49872	0.424991	2.50281	1.49872	0.28357	5.88907
TPP1	0.868046	1.47786	1.03311	1.25405	1	1.70251	1.19015	1.44468	1.70251	0.699058	1.21386
XBP1	1.33552	1.64151	0.785805	1.30221	1	1.22912	0.58839	0.975058	1.22912	0.478709	1.65716
YCL001W-A	0.86099	1.11921	0.800399	2.11851	1	1.29991	0.929626	2.46055	1.29991	0.715147	2.64682
YDR018C	0.741055	1.01498	0.726946	2.13906	1	1.36965	0.980961	2.88651	1.36965	0.716215	2.94253
YEL057C	0.677958	1.0563	0.730443	2.01066	1	1.55806	1.07742	2.96576	1.55806	0.69151	2.75266
YGL258W-A	0.735443	0.915886	0.731918	1.93624	1	1.24535	0.995207	2.63276	1.24535	0.799137	2.64544
YMR085W	1.12164	1.43519	0.802041	1.58081	1	1.27954	0.715063	1.40938	1.27954	0.558841	1.97098
YOL047C	1.55833	2.45932	0.756372	1.538	1	1.57818	0.485374	0.986953	1.57818	0.307553	2.03339
						Most Notable GO Groups:
						Response to Stress (p<0.001) [3 GENES]
						Cellular Response to Oxidative Stress (p<0.001) [2 GENES, one overlap]
						See the full chart HERE

## Sheet: UpDnNc
UpDnNc
Gene_Name	fc_t0	fc_t10	fc_t60	fc_t120	ratio0_to_0	ratio10_to_0	ratio60_to_0	ratio120_to_0	ratio1	ratio2	ratio3
ATP8	0.649903	1.11934	0.608481	0.685912	1	1.72231	0.936264	1.05541	1.72231	0.543608	1.12725
RRT5	1.01223	1.43881	1.05344	0.943834	1	1.42143	1.04071	0.932432	1.42143	0.732155	0.895958
YCL001W-B	0.649984	0.921611	0.731982	0.859597	1	1.4179	1.12615	1.32249	1.4179	0.794242	1.17434
YNR064C	0.801738	1.1467	0.740324	0.620939	1	1.43026	0.923398	0.774491	1.43026	0.645614	0.83874
						Most Notable GO Groups:
						NA
						See the full chart HERE

## Sheet: UpDnDn
UpDnDn
Gene_Name	fc_t0	fc_t10	fc_t60	fc_t120	ratio0_to_0	ratio10_to_0	ratio60_to_0	ratio120_to_0	ratio1	ratio2	ratio3
ASG7	3.9144	5.99425	4.53631	3.53879	1	1.53133	1.15888	0.904044	1.53133	0.756776	0.780104
BAR1	1.93999	2.69283	1.64884	0.844315	1	1.38807	0.849922	0.435217	1.38807	0.612307	0.512067
MDJ2	1.02754	1.42319	0.881721	0.556772	1	1.38505	0.858088	0.541849	1.38505	0.619538	0.631461
SRD1	1.74498	2.46602	1.51321	0.857534	1	1.41321	0.867182	0.49143	1.41321	0.613626	0.566697
YNL162W-A	0.775559	1.5444	0.938309	0.464798	1	1.99133	1.20985	0.599308	1.99133	0.607556	0.495358
						Most Notable GO Groups:
						Adaptation of Signaling Pathway by Response to Pheromone Involved in Conjugation with Cellular Fusion (p<1E-4) [1 GENE: BAR1]
						Conjugation with Cellular Fusion (p<1E-4) [1 GENE: ASG7]
						See the full chart HERE

## Sheet: NcUpUp
NcUpUp
Gene_Name	fc_t0	fc_t10	fc_t60	fc_t120	ratio0_to_0	ratio10_to_0	ratio60_to_0	ratio120_to_0	ratio1	ratio2	ratio3
CSR2	0.896132	0.868638	1.09208	1.42528	1	0.969319	1.21866	1.59048	0.969319	1.25723	1.30511
FRE7	0.535918	0.516658	0.711716	1.09506	1	0.964062	1.32803	2.04334	0.964062	1.37754	1.53862
GAL4	0.830074	0.962478	1.44324	1.82719	1	1.15951	1.73869	2.20124	1.15951	1.49951	1.26603
MLH2	0.798022	0.761921	1.17412	1.56029	1	0.954762	1.47128	1.9552	0.954762	1.54099	1.32891
THI2	0.830767	0.84597	1.08823	1.6521	1	1.0183	1.3099	1.98864	1.0183	1.28636	1.51816
YAK1	0.98148	1.14338	1.42884	1.76182	1	1.16495	1.4558	1.79507	1.16495	1.24966	1.23305
YCL068C	0.713186	0.752625	0.908653	1.15367	1	1.0553	1.27408	1.61763	1.0553	1.20731	1.26965
YHR022C	0.634548	0.550726	0.73325	1.07022	1	0.867903	1.15555	1.68658	0.867903	1.33142	1.45955
						Most Notable GO Groups:
						Small GTPase mediated Signal Transduction (p<1E-4) [2 GENES]
						Transcription from RNA Polymerase II Promoter (p<0.001) [2 GENES]
						See the full chart HERE

[truncated: 17 more sheets: NcUpNc, NcUpDn, NcNcUp, NcNcNc, NcNcDn, NcDnUp, NcDnNc, NcDnDn, DnUpUp, DnUpNc, DnUpDn, DnNcUp, DnNcNc, DnNcDn, DnDnUp, DnDnNc, DnDnDn]
